# Supplementary material for: Lithological and stress anisotropy control large-scale seismic velocity variations in tight carbonates
Source: Sci Rep. 2021 May 4;11:9472. doi: 10.1038/s41598-021-89019-4 (PMC8096945; doi:10.1038/s41598-021-89019-4)
Supplement: Supplementary file 2 — Supplementary Table 1. [file 41598_2021_89019_MOESM2_ESM.xlsx]

## Sheet: Sheet1
	Supplementary Table S1
		Sonic Logs	Interval Velocities
	Calcare Massiccio	Daniel 1, Pieve Santo Stefano 1, Tavullia 1, Villadegna 1, Varoni 1, Silvia 1, Famoso 1, Monte Civitello 1, Suviana 1	Alessandra1, Daniel1, Edmond1tris, Gabicce1, Rigel1 bis, Tavullia1, Burano1
	Maiolica	Paterno 1, Varoni 1, Silvia 1, Spinello Mare 1, Silvana 1, Monte Civitello 1, Famoso 1, Edmond 1 ter, Tavullia 1, Villadegna 1, Pratomagno 1, Suviana 1	Alessandra1, Canopo1, Daniel1, Donald1, Edgar1, Edmond1tris, Emma1, Mizar1, Rigel1 bis, Tavullia1, Villadegna1, Sarsina1, Barbarossa1, Dora1, Elga1, Esino1, Esmeralda1, Treia1
	Calcareous Scaglia	Famoso 1, Edmond 1 ter, Tavullia 1, Conrad 1, Silvia 1, SpinelloMare1, Paterno1, Monte Civitello 1, Silvana1, Manila 1, Suviana 1, Villadegna 1, Varoni1, Pratomagno1	Alessandra 1, Canopo 1, Conrad 1, Daniel 1, Dante 1, Donald 1, Edgar 1, Edmond 1tris, Emilio 3, Emma 1, Gabicce 1, Manila 1, Mizar 1, Mogliano 1, Rigel 1, San Giorgio 1, San Giorgio 2, San Giorgio 5, Santa Maria Terra 3, Sarsina 1, Tavullia 1, Villadegna 1, Barbarossa1, Cornelia1, Dora1, Elga1, Esino1, Esmeralda1, GabriellaMare1, Musone1, Patrizia1, Treia1
	Velocity data used for this work
