# Supplementary material for: Lithological and stress anisotropy control large-scale seismic velocity variations in tight carbonates
Source: Sci Rep. 2021 May 4;11:9472. doi: 10.1038/s41598-021-89019-4 (PMC8096945; doi:10.1038/s41598-021-89019-4)
Supplement: Supplementary file 3 — Supplementary Table 2. [file 41598_2021_89019_MOESM3_ESM.xlsx]

## Sheet: Tab2
	Supplementary Table S2
		Highly-Deformed Apennine Ridge
		Calcare Massiccio			Maiolica			Calcareous Scaglia
		Vp [km/s]	Depth [m]	Thickn.[m]	Vp [km/s]	Depth [m]	Thickn.[m]	Vp [km/s]	Depth [m]	Thickn.[m]
	Pieve Santo Stefano 1	6.19602	2245.46	139.598	-	-	-	-	-	-
	Tavullia1	6.047	3462.35	836.219	5.56357	2538.58	85.9536	4.85937	2301.82	261.976
	Varoni 1	6.42466	2245.46	530.16	5.98981	3023.31	340.11	6.00199	2558.09	567.43
	Monte Civitello 1	5.68031	2365.22	228.143	5.29105	1641.02	217.78	5.53662	1288.51	298.856
	Suviana 1	4.1*	7326	180	5.87863	6296.5	12.616	5.67468	6135.68	233.32
	Paterno 1	-	-	-	5.77409	2923.39	233.26	5.51954	2554.35	336.03
	Pratomagno 1	-	-	-	6.08179	4237.79	59.436	6.03581	4014.06	238.049
	Villadegna1	-	-	-	6.06319	3744.36	66.7512	5.81393	3428.67	443.636
	Manila 1	-	-	-	-	-	-	5.61007	3037.91	105.613
	Conrad 1	-	-	-	-	-	-	5.00995	2883.3	726.338
	Tavullia 1*	6.1	4662	727	-	-	-	-	-	-
	Burano 1	5.30704	310	620	-	-	-	-	-	-
	Gabicce 1	6	2618.5	1133	-	-	-	4.5	1428.5	23
	Tavullia1	6.195	3437	786	5.66	2538.5	85	5.086	2306	252
	Treia 1	-	-	-	5.18	1550	140	4.6	1225	450
	Canopo 1	-	-	-	5.354	2937	336	5.42763	2664.5	163
	Sarsina 1	-	-	-	5.997	4952	356	5.631	4558	378
	Barbarossa 1	-	-	-	5.087	2000.5	39	5.1	1822.5	295
	Dora 1	-	-	-	5.5	1842.5	45	4.36	1580	440
	Elga 1	-	-	-	5.27	2475	190	5.4	2215	270
	Esino 1	-	-	-	5.62	2962.5	325	4.8	2560	480
	Villadegna1	-	-	-	5.662	3748	58	5.63598	3428	444
	Mogliano 1	-	-	-	-	-	-	5.29804	2898	416
	Cornelia 1	-	-	-	-	-	-	4.313	1723	220
	Gabriella Mare 1	-	-	-	-	-	-	4.86	2292.5	235
	Musone 1	-	-	-	-	-	-	4.45	1485	130
	SanGiorgio1	-	-	-	-	-	-	4.035	2123.75	204
	SanGiorgio2	-	-	-	-	-	-	4.889	1763	749.5
	SanGiorgio5	-	-	-	-	-	-	4.544	2573	426
	Manila 1	-	-	-	-	-	-	5.34188	3047.5	125
	Conrad 1	-	-	-	-	-	-	5.57037	2885	730
	HDAR Mean	5.96724	3154.37	549.265	5.83988	2898.99	168.639	5.1204	2546.42	337.115
		Nearly-Undeformed Adriatic Foreland
		Calcare Massiccio			Maiolica			Calcareous Scaglia
		Vp [km/s]	Depth [m]	Thickn.[m]	Vp [km/s]	Depth [m]	Thickn.[m]	Vp [km/s]	Depth [m]	Thickn.[m]
	Daniel1	5.89318	2577.47	1690.57	-	-	-	-	-	-
	Silvia 1	6.36397	4919.62	360.6	5.6699	4100.21	644.46	5.11544	3279.85	689.03
	Famoso 1	5.67193	2729.37	956.35	3.99197	1600.14	79.99	3.6418	1374.98	339.92
	Spinello Mare 1	-	-	-	5.60677	4323.8	416.09	5.22123	3730.14	539.79
	Silvana 1	-	-	-	5.77297	4735.11	399.9	5.57383	4187.65	485.2
	Edmond1tris	5.9594	3244.04	1328.01	4.97948	2223.49	170.84	4.60288	1860.47	386.944
	Daniel1	5.955	2581.5	1699	-	-	-	-	-	-
	Alessandra 1	5.926	4137.5	1455	4.759	3162.5	155	4.874	2775.5	601
	Rigel 1 bis	5.728	2299.5	71	4.361	1496	178	3.6365	1206.5	363
	Edmond1tris	5.982	3244	1328	5.297	2223	170	4.48124	1864	398
	Donald 1	-	-	-	5.905	1568	204	4.86687	1007.5	871
	Edgar 1	-	-	-	3.96	1480.5	147	3.617	1180	410
	Emma 1	-	-	-	6.398	3638	100	4.716	3049.5	1027
	Mizar 1	-	-	-	5.2955	2510.5	221	4.75468	2189	358
	Esmeralda 1	-	-	-	5.38	3825	30	5.3	3336.5	847
	Santa Maria Terra 3	-	-	-	-	-	-	4.815	2573	570
	Dante 1	-	-	-	-	-	-	4.00635	1389.5	529
	Emilio 3	-	-	-	-	-	-	4.71273	2930.5	611
	Patrizia 1	-	-	-	-	-	-	3.8	1500	100
	NUAF Mean	5.90719	3317.91	976.923	5.36643	2720.74	213.307	4.72002	2348.16	545.493
	Averaged and weighted velocities for all boreholes. Green is for SLV data and red is for IV. *Tavullia 1 drilled the CM twice: from 3044 m to 3.830 m (average depth 3450 m) and from 4298 m to 5025 m (average depth 4662 m) where only IV data are available for the shallower interval and both IV and SLV are available for the deepest interval.** This datum has been excluded from calculations since cl…
