# Supplementary material for: Lithological and stress anisotropy control large-scale seismic velocity variations in tight carbonates
Source: Sci Rep. 2021 May 4;11:9472. doi: 10.1038/s41598-021-89019-4 (PMC8096945; doi:10.1038/s41598-021-89019-4)
Supplement: Supplementary file 4 — Supplementary Table 3. [file 41598_2021_89019_MOESM4_ESM.xlsx]

## Sheet: Sheet3
	Supplementary Table S3
	Vpm equation: Vpm = b1*exp(b2*x) + b3
		CM	MA	CS
	b1	-1040.4	-5149.1	-3524.9
	b2	-0.00060691	-0.00098811	-0.00047
	b3	6171.1	5837.8	6061.9
	R-Squared	0.645	0.472	0.614
	Best fit Velocity/depth equations parameters calculated for each group (CM, MA and CS)
